# Supplementary material for: Genomic reconstruction of fossil and living microorganisms in ancient Siberian permafrost
Source: Microbiome. 2021 May 17;9:110. doi: 10.1186/s40168-021-01057-2 (PMC8130349; doi:10.1186/s40168-021-01057-2)
Supplement: Supplementary file 4 — Additional file 3: Table S2. Taxonomic classification of middle to high-quality permafrost MAGs based on the GTDB-Tk tool. [file 40168_2021_1057_MOESM3_ESM.xls]

## Sheet: gtdbtk.bac120.summary
Table S2	Taxonomic classification of middle to high-quality permafrost MAGs based on the GTDB-Tk tool.
MAGs	classification
3_4_m_bin13	d__Bacteria;p__Actinobacteriota;c__Actinobacteria;o__Frankiales;f__Frankiaceae;g__;s__
3_4_m_bin11	d__Bacteria;p__Actinobacteriota;c__Acidimicrobiia;o__Microtrichales;f__Ilumatobacteraceae;g__;s__
3_4_m_bin14	d__Bacteria;p__Actinobacteriota;c__Acidimicrobiia;o__IMCC26256;f__IMCC26256;g__;s__
3_4_m_bin6	d__Bacteria;p__Actinobacteriota;c__Acidimicrobiia;o__UBA5794;f__SZUA-232;g__;s__
3_4_m_bin8	d__Bacteria;p__Bacteroidota;c__Bacteroidia;o__AKYH767-A;f__2013-40CM-41-45;g__2013-40CM-41-45;s__
3_4_m_bin10	d__Bacteria;p__Bacteroidota;c__Bacteroidia;o__Cytophagales;f__Cyclobacteriaceae;g__ELB16-189;s__
3_4_m_bin9	d__Bacteria;p__Bacteroidota;c__Bacteroidia;o__Chitinophagales;f__Chitinophagaceae;g__;s__
3_4_m_bin1	d__Bacteria;p__Proteobacteria;c__Alphaproteobacteria;o__Sphingomonadales;f__Sphingomonadaceae;g__;s__
3_4_m_bin4	d__Bacteria;p__Desulfuromonadota;c__Desulfuromonadia;o__Geobacterales;f__Pelobacteraceae;g__;s__
3_4_m_bin12	d__Bacteria;p__Nitrospirota;c__Nitrospiria;o__Nitrospirales;f__Nitrospiraceae;g__Palsa-1315;s__
3_4_m_bin7	d__Bacteria;p__Acidobacteriota;c__Acidobacteriae;o__Bryobacterales;f__Bryobacteraceae;g__;s__
3_4_m_bin5	d__Bacteria;p__Acidobacteriota;c__Vicinamibacteria;o__Vicinamibacterales;f__UBA2999;g__;s__
3_4_m_bin2	d__Bacteria;p__Acidobacteriota;c__Vicinamibacteria;o__Fen-336;f__;g__;s__
3_4_m_bin3	d__Bacteria;p__Acidobacteriota;c__Thermoanaerobaculia;o__Gp7-AA8;f__Gp7-AA8;g__QHVT01;s__
5_8_m_bin10	d__Bacteria;p__Firmicutes_A;c__Clostridia;o__Peptostreptococcales;f__Anaerovoracaceae;g__;s__
5_8_m_bin17	d__Bacteria;p__Firmicutes_A;c__Clostridia;o__Peptostreptococcales;f__Anaerovoracaceae;g__UBA5559;s__
5_8_m_bin4	d__Bacteria;p__Firmicutes_A;c__Clostridia;o__Peptostreptococcales;f__Anaerovoracaceae;g__UBA5559;s__
5_8_m_bin8	d__Bacteria;p__Firmicutes_A;c__Clostridia;o__Peptostreptococcales;f__BM714;g__BM714;s__
5_8_m_bin14	d__Bacteria;p__Firmicutes_A;c__Clostridia;o__Eubacteriales;f__Eubacteriaceae;g__Acetobacterium;s__
5_8_m_bin11	d__Bacteria;p__Firmicutes_A;c__Clostridia;o__Clostridiales;f__Clostridiaceae;g__Clostridium_AD;s__Clostridium_AD tagluense
5_8_m_bin12	d__Bacteria;p__Firmicutes_A;c__Clostridia;o__Clostridiales;f__Clostridiaceae;g__Clostridium_AD;s__Clostridium_AD tagluense
5_8_m_bin26	d__Bacteria;p__Actinobacteriota;c__Actinobacteria;o__Actinomycetales;f__Microbacteriaceae;g__Aurantimicrobium;s__
5_8_m_bin7	d__Bacteria;p__Actinobacteriota;c__Actinobacteria;o__Actinomycetales;f__Beutenbergiaceae;g__;s__
5_8_m_bin27	d__Bacteria;p__Actinobacteriota;c__Actinobacteria;o__Propionibacteriales;f__Nocardioidaceae;g__;s__
5_8_m_bin21	d__Bacteria;p__Actinobacteriota;c__UBA4738;o__;f__;g__;s__
5_8_m_bin22	d__Bacteria;p__Actinobacteriota;c__Acidimicrobiia;o__Microtrichales;f__UBA8139;g__;s__
5_8_m_bin5	d__Bacteria;p__Actinobacteriota;c__Thermoleophilia;o__Solirubrobacterales;f__;g__;s__
5_8_m_bin15	d__Bacteria;p__Actinobacteriota;c__Thermoleophilia;o__Solirubrobacterales;f__70-9;g__67-14;s__
5_8_m_bin24	d__Bacteria;p__Actinobacteriota;c__Thermoleophilia;o__Solirubrobacterales;f__70-9;g__;s__
5_8_m_bin1	d__Bacteria;p__Actinobacteriota;c__Thermoleophilia;o__BMS3ABIN01;f__BMS3ABIN01;g__;s__
5_8_m_bin16	d__Bacteria;p__Actinobacteriota;c__Coriobacteriia;o__OPB41;f__PHET01;g__;s__
5_8_m_bin13	d__Bacteria;p__Patescibacteria;c__Paceibacteria;o__UBA9983_A;f__UBA9973;g__UBA8515;s__
5_8_m_bin3	d__Bacteria;p__Spirochaetota;c__Spirochaetia;o__Sphaerochaetales;f__Sphaerochaetaceae;g__;s__
5_8_m_bin25	d__Bacteria;p__Bacteroidota;c__Bacteroidia;o__Bacteroidales;f__Dysgonomonadaceae;g__Proteiniphilum;s__
5_8_m_bin9	d__Bacteria;p__Bacteroidota;c__Bacteroidia;o__Bacteroidales;f__Prolixibacteraceae;g__;s__
5_8_m_bin19	d__Bacteria;p__Bacteroidota;c__Bacteroidia;o__Flavobacteriales;f__Flavobacteriaceae;g__Gillisia;s__
5_8_m_bin20	d__Bacteria;p__Bacteroidota;c__Bacteroidia;o__Flavobacteriales;f__Flavobacteriaceae;g__Aequorivita;s__
5_8_m_bin18	d__Bacteria;p__Bacteroidota;c__Bacteroidia;o__Flavobacteriales;f__Flavobacteriaceae;g__Lutibacter;s__
5_8_m_bin23	d__Bacteria;p__Gemmatimonadota;c__Gemmatimonadetes;o__Gemmatimonadales;f__Gemmatimonadaceae;g__FEN-1250;s__
5_8_m_bin6	d__Bacteria;p__Proteobacteria;c__Gammaproteobacteria;o__Burkholderiales;f__Burkholderiaceae;g__Polaromonas;s__
5_8_m_bin2	d__Bacteria;p__Proteobacteria;c__Alphaproteobacteria;o__Rhizobiales;f__Methyloligellaceae;g__Methyloceanibacter;s__
14_8_m_bin28	d__Archaea;p__Halobacterota;c__Syntrophoarchaeia;o__ANME-1;f__ANME-1;g__;s__
14_8_m_bin19	d__Archaea;p__Crenarchaeota;c__Bathyarchaeia;o__B26-1;f__UBA233;g__AD8-1;s__
14_8_m_bin25	d__Archaea;p__Asgardarchaeota;c__Heimdallarchaeia;o__;f__;g__;s__
14_8_m_bin7	d__Bacteria;p__Actinobacteriota;c__Thermoleophilia;o__Solirubrobacterales;f__70-9;g__67-14;s__
14_8_m_bin27	d__Bacteria;p__Actinobacteriota;c__Thermoleophilia;o__Solirubrobacterales;f__70-9;g__;s__
14_8_m_bin1	d__Bacteria;p__Actinobacteriota;c__RBG-13-55-18;o__Fen-727;f__;g__;s__
14_8_m_bin6	d__Bacteria;p__Chloroflexota;c__Anaerolineae;o__Anaerolineales;f__UBA4823_A;g__;s__
14_8_m_bin36	d__Bacteria;p__Gemmatimonadota;c__Gemmatimonadetes;o__;f__;g__;s__
14_8_m_bin33	d__Bacteria;p__Proteobacteria;c__Gammaproteobacteria;o__Burkholderiales;f__SG8-39;g__2-12-FULL-64-23;s__
14_8_m_bin16	d__Bacteria;p__Desulfobacterota;c__Desulfobacteria;o__Desulfatiglandales;f__NaphS2;g__;s__
14_8_m_bin5	d__Bacteria;p__MBNT15;c__MBNT15;o__MBNT15;f__MBNT15;g__CSP1-8;s__
