# Supplementary material for: Genomic reconstruction of fossil and living microorganisms in ancient Siberian permafrost
Source: Microbiome. 2021 May 17;9:110. doi: 10.1186/s40168-021-01057-2 (PMC8130349; doi:10.1186/s40168-021-01057-2)
Supplement: Supplementary file 5 — Additional file 4: Table S3. Complteness of MAGs recovered iDNA and eDNA fractions from 14.8m with and without DNA repair. [file 40168_2021_1057_MOESM4_ESM.xlsx]

## Sheet: 3.4m
Complteness of MAGs recovered iDNA and eDNA fractions from 3.4m with and without DNA repair
MAGs	3.4eDNA	PreCR_3.4eDNA	3.4iDNA	PreCR_3.4iDNA
3_4_m_bin1 (Alphaproteobacteria)	77.38	70.64	84.53	80.37
3_4_m_bin2 (Acidobacteria)	75.62	74.33	83.04	81.58
3_4_m_bin3(Acidobacteria)	74.45	70.55	85.94	85.33
3_4_m_bin4 (Deltaproteobacteria)	94.63	93.5	93.5	93.18
3_4_m_bin5(Acidobacteria)	81.85	83.62	83.29	85.96
3_4_m_bin6 (Actinobacteria)	95.73	95.73	96.15	94.87
3_4_m_bin7 (Acidobacteria)	90.33	89	84.25	83.81
3_4_m_bin8 (Bacteroides)	60.99	54.44	74.42	61.32
3_4_m_bin9(Bacteroides)	55.97	43.56	80.97	68.94
3_4_m_bin10(Bacteroides)	75.65	69.09	68.25	47.1
3_4_m_bin11 (Actinobacteria)	76.05	73.6	84.74	83.27
3_4_m_bin12 (Nitrospiria)	91.36	87.5	90.91	89.55
3_4_m_bin13 (Actinobacteria)	93.12	92.98	92.25	91.49
3_4_m_bin14 (Actinobacteria)	87.39	86.89	91.17	92.02

## Sheet: 5.8m
Complteness of MAGs recovered iDNA and eDNA fractions from 5.8m with and without DNA repair
MAGs	5.8eDNA	PreCR_5.8eDNA	5.8iDNA	PreCR_5.8iDNA
5_8_m_bin1 (Actinobacteria)	84.91	87.5	85.77	86.37
5_8_m_bin2 (Acidobacteria)	75.14	85	94.04	93.3
5_8_m_bin3 (Spirochaetes)	81.13	79.24	79.24	81.13
5_8_m_bin4 (Clostridia)	88.56	88.52	88.37	88.52
5_8_m_bin5 (Actinobacteria)	24.91	52.35	24.03	58.26
5_8_m_bin6 (Gammaproteobacteria)	74.11	81.32	78.62	79.16
5_8_m_bin7 (Actinobacteria)	65.98	87.23	66.23	85.78
5_8_m_bin8 (Clostridia)	98.1	98.1	97.39	98.1
5_8_m_bin9 (Bacteroides)	93.1	92.72	93.15	92.99
5_8_m_bin10 (Clostridia)	85.1	85.1	85.1	85.1
5_8_m_bin11 (Clostridia)	87.1	87.85	89.7	88.73
5_8_m_bin12(Clostridia)	82.75	92.45	92.45	92.45
5_8_m_bin13 (Patescibacteria)	72.74	78.1	72.61	85
5_8_m_bin14 (Clostridia)	97.53	97.53	97.88	97.53
5_8_m_bin15 (Actinobacteria)	96.98	98.7	98.7	98.7
5_8_m_bin16(Actinobacteria)	95.41	95.55	95.41	95.41
5_8_m_bin17(Clostridia)	80.5	82.7	82.09	82.45
5_8_m_bin18(Bacteroides)	83.97	83.56	84.53	83.88
5_8_m_bin19(Bacteroides)	74.13	83.27	85.3	85.91
5_8_m_bin20(Bacteroides)	96.65	96.84	96.65	96.65
5_8_m_bin21(Actinobacteria)	88.36	91.92	90.21	92.49
5_8_m_bin22(Actinobacteria)	95.73	97.1	94.73	97.01
5_8_m_bin23 (Gemmatimonadetes)	25.35	33.83	56.42	68.03
5_8_m_bin24 (Actinobacteria)	75.64	93.96	87.93	94.82
5_8_m_bin25 (Bacteroides)	85.25	86.53	88.7	87.88
5_8_m_bin26(Actinobacteria)	71.39	76.99	75.97	81.85
5_8_m_bin27 Actinobacteria)	83.73	81.41	85.89	82.7

## Sheet: 14.8m
Complteness of MAGs recovered iDNA and eDNA fractions from 14.8m with and without DNA repair
MAGs	14.8eDNA	PreCR_14.8eDNA	14.8iDNA	PreCR_14.8iDNA
14_8_m_bin1 (Actinobacteria)	0	78.42	63.76	86.32
14_8_m_bin3 (Acidobacteria)	0	41.11	0	16.55
14_8_m_bin5 (MBNT15)	0	67.66	66.04
14_8_m_bin6 (Chloroflexi)	12.77	81.06	79.24	79.54
14_8_m_bin7 (Actinobacteria)	0	94.19	85.83	95.91
14_8_m_bin8 (Actinobacteria)	0	6.25	0	38.21
14_8_m_bin9(Chloroflexi)	30.4	77.46	83.08	82.25
14_8_m_bin10 (Actinobacteria)	0	24.12	11.81	49.26
14_8_m_bin12(Actinobacteria)	0	24.89	4.31	50.97
14_8_m_bin13 (Gammaproteobacteria)	0	31.83	5.642	52.52
14_8_m_bin14 (_Thermoplasmata)	0	16.94	2.947	8.566
14_8_m_bin15 (Actinobacteria)	0	40.56	26.53	69.31
14_8_m_bin16 (Deltaproteobacteria)	13.5	70.49	73.36	74.76
14_8_m_bin17 (Actinobacteria)	0	49.18	14.65	56.45
14_8_m_bin19 (Bathyarchaeota)	0	57.59	57.15	60.59
14_8_m_bin20 (Deltaproteobacteria)	0	29.18	6.778	41.52
14_8_m_bin21 (_Bipolaricaulota)	0	60.99	6.489	32.66
14_8_m_bin22 (Myxococcota)	0	57.54	33.48	76.74
14_8_m_bin24 (Chloroflexi)	0	64.81	64.76	63.69
14_8_m_bin25 (Heimdallarchaeota)	27.41	92.99	94.39	94.39
14_8_m_bin26 (Deltaproteobacteria)	0	30.02	31.27	54.3
14_8_m_bin27 (Actinobacteria)	0	67.13	17.34	78.44
14_8_m_bin28 (ANME-1 )	0	70.61	61.9	78.92
14_8_m_bin29 (Deltaproteobacteria)	0	54.69	52.7	69.72
14_8_m_bin31(Actinobacteria)	0	57.78	19.73	70.42
14_8_m_bin32 (Actinobacteria)	0	49.76	8.333	62.11
14_8_m_bin33 (Gammaproteobacteria)	0	70.36	34	75.94
14_8_m_bin34 (Bathyarchaeota)	0	28.06	39.01	53.49
14_8_m_bin35 (_Thermoplasmata)	0	38.69	6.613	45.68
14_8_m_bin36 (Gemmatimonadetes)	4.166	93.85	78.55	94.5
14_8_m_bin37(Bathyarchaeota)	0	57.71	71.89	73.79
14_8_m_bin38(Bathyarchaeota)	0	27.05	33.76	51.58
14_8_m_bin39 (BMS3A)	0	63.97	51.15	70.73
14_8_m_bin41 (Alphaproteobacteria)	0	33.11	0	56
							100	100
