# Supplementary material for: Genomic reconstruction of fossil and living microorganisms in ancient Siberian permafrost
Source: Microbiome. 2021 May 17;9:110. doi: 10.1186/s40168-021-01057-2 (PMC8130349; doi:10.1186/s40168-021-01057-2)
Supplement: Supplementary file 6 — Additional file 5: Table S4. Frequency of cytosine deamination from MAGs recovered iDNA and eDNA fractions from 3.4m with and without DNA repair. [file 40168_2021_1057_MOESM5_ESM.xlsx]

## Sheet:  3.4m
Frequence of cytosine deamination from MAGs recovered iDNA and eDNA fractions from 3.4m with and without DNA repair
MAGs	3.4eDNA	PreCR_3.4eDNA	3.4iDNA	PreCR_3.4iDNA
3_4_m_bin1 (Alphaproteobacteria)	0.0519728	0.0400926	0.0359254	0.0375692
3_4_m_bin2 (Acidobacteria)	0.0753878	0.0753197	0.0680459	0.0678355
3_4_m_bin3(Acidobacteria)	0.0872992	0.0866844	0.0419989	0.0454596
3_4_m_bin4 (Deltaproteobacteria)	0.020827	0.0177914	0.0359872	0.0357294
3_4_m_bin5(Acidobacteria)	0.0831405	0.0824277	0.0811524	0.084614
3_4_m_bin6 (Actinobacteria)	0.0492053	0.0553904	0.0509043	0.0511363
3_4_m_bin7 (Acidobacteria)	0.0562405	0.0535428	0.066263	0.063673
3_4_m_bin8 (Bacteroides)	0.0471811	0.0535428	0.0359872	0.0433285
3_4_m_bin9(Bacteroides)	0.153701	0.152094	0.150213	0.134251
3_4_m_bin10(Bacteroides)	0.0451805	0.0457629	0.0572839	0.0435025
3_4_m_bin11 (Actinobacteria)	0.100878	0.0947818	0.0790091	0.0793673
3_4_m_bin12 (Nitrospiria)	0.0432672	0.0399422	0.0473135	0.0399948
3_4_m_bin13 (Actinobacteria)	0.0768248	0.0712178	0.0828772	0.0855414
3_4_m_bin14 (Actinobacteria)	0.0925064	0.0923967	0.0779957	0.0724853

## Sheet: 5.8m
Frequence of cytosine deamination from MAGs recovered iDNA and eDNA fractions from 5.8m with and without DNA repair
MAGs	5.8eDNA	PreCR_5.8eDNA	5.8iDNA	PreCR_5.8iDNA
5_8_m_bin2 (Acidobacteria)	0.275352	0.0673401	0.31837	0.0635665
5_8_m_bin3 (Spirochaetes)	0.0667487	0.0517896	0.0698391	0.0533101
5_8_m_bin4 (Clostridia)	0.112819	0.0898121	0.118436	0.0944989
5_8_m_bin5 (Actinobacteria)	0.266508	0.131759	0.286564	0.129308
5_8_m_bin6 (Gammaproteobacteria)	0.174334	0.0503792	0.203635	0.0502606
5_8_m_bin7 (Actinobacteria)	0.186511	0.0643173	0.217725	0.0689256
5_8_m_bin8 (Clostridia)	0.0844406	0.065541	0.0889369	0.03529
5_8_m_bin9 (Bacteroides)	0.0431157	0.0271902	0.0439598	0.0314411
5_8_m_bin10 (Clostridia)	0.0403429	0.0265524	0.0452508	0.027939
5_8_m_bin11 (Clostridia)	0.0940504	0.0832688	0.111512	0.0890914
5_8_m_bin12(Clostridia)	0.0399575	0.0244318	0.0440824	0.0245946
5_8_m_bin13 (Patescibacteria)	0.134172	0.0241456	0.169976	0.0282766
5_8_m_bin14 (Clostridia)	0.0785971	0.0482744	0.0620756	0.0674665
5_8_m_bin15 (Actinobacteria)	0.184436	0.018659	0.250723	0.0125107
5_8_m_bin16(Actinobacteria)	0.0295971	0.0100503	0.0260255	0.00911185
5_8_m_bin17(Clostridia)	0.140295	0.128963	0.14901	0.128713
5_8_m_bin18(Bacteroides)	0.18797	0.0623902	0.209591	0.0577522
5_8_m_bin19(Bacteroides)	0.177497	0.0244318	0.210946	0.0245946
5_8_m_bin20(Bacteroides)	0.142671	0.018659	0.170097	0.0129645
5_8_m_bin21(Actinobacteria)	0.145719	0.047978	0.17193	0.0453081
5_8_m_bin22(Actinobacteria)	0.161666	0.0309422	0.189132	0.0288265
5_8_m_bin23 (Gemmatimonadetes)	0.252755	0.0831033	0.284925	0.0674665
5_8_m_bin24 (Actinobacteria)	0.156712	0.0293149	0.198957	0.0253687
5_8_m_bin25 (Bacteroides)	0.186526	0.0726568	0.207291	0.0686653
5_8_m_bin26(Actinobacteria)	0.217304	0.083743	0.233776	0.0844124
5_8_m_bin27 Actinobacteria)	0.196349	0.0762656	0.221117	0.077059

## Sheet: 14.8m
Frequence of cytosine deamination from MAGs recovered iDNA and eDNA fractions from 14.8m with and without DNA repair
MAGs	14.8eDNA	PreCR_14.8eDNA	14.8iDNA	PreCR_14.8iDNA
14_8_m_bin36 (Gemmatimonadetes)	0.115074	0.0479694	0.118279	0.0543073
14_8_m_bin5 (Deltaproteobacteria)	0.122578	0.103651	0.171809	0.106582
14_8_m_bin27 (Actinobacteria)	0.18289	0.105595	0.187646	0.107185
14_8_m_bin25 (Heimdallarchaeota)	0.0907281	0.023787	0.0785144	0.0229652
14_8_m_bin1 (Actinobacteria)	0.116295	0.0803773	0.110744	0.0672335
14_8_m_bin33 (Gammaproteobacteria)	0.101611	0.0649716	0.136306	0.0712549
14_8_m_bin6 (Chloroflexi)	0.0966476	0.0724386	0.137362	0.0709581
14_8_m_bin28 (ANME-1 )	0.0842886	0.0709266	0.0980994	0.0538272
14_8_m_bin19 (Bathyarchaeota)	0.182641	0.109344	0.271514	0.207158
14_8_m_bin7(Actinobacteria)	0.0669487	0.0409152	0.11471	0.042582
14_8_m_bin16 (Deltaproteobacteria)	0.18377	0.129444	0.180405	0.121097
