# Supplementary material for: Genomic reconstruction of fossil and living microorganisms in ancient Siberian permafrost
Source: Microbiome. 2021 May 17;9:110. doi: 10.1186/s40168-021-01057-2 (PMC8130349; doi:10.1186/s40168-021-01057-2)
Supplement: Supplementary file 8 — Additional file 7: Table S6. Closely related MAGs shared at three different depths. [file 40168_2021_1057_MOESM7_ESM.xlsx]

## Sheet: Sheet1
Table S6 Closely related MAGs shared at three different depths
Taxonomy determined from GTDB-tk	MAGs from 3.4 m	MAGs from 5.8 m	MAGs from 14.8 m	ANI (3.4 vs14.8)	ANI (3.4 vs5.8)	ANI (5.8 vs14.8)
d__Bacteria;p__Actinobacteriota;c__Thermoleophilia;o__RBG-16-64-13;f__RBG-16-64-13;g__;s__		5_8_m_bin28	14_8_m_bin17		0.9259	76.29
d__Bacteria;p__Actinobacteriota;c__Acidimicrobiia;o__Acidimicrobiales;f__Ilumatobacteraceae;g__;s	3_4_m_bin21		14_8_m_bin32	0.7409
d__Bacteria;p__Actinobacteriota;c__Thermoleophilia;o__Solirubrobacterales;f__70-9;g__67-14;s__		5_8_m_bin15	14_8_m_bin27			0.7457
d__Bacteria;p__Actinobacteriota;c__Thermoleophilia;o__Solirubrobacterales;f__70-9;g__67-14;s__		5_8_m_bin15	14_8_m_bin7			0.7806
d__Bacteria;p__Actinobacteriota;c__Thermoleophilia;o__Solirubrobacterales;f__70-9;g__67-14;s__		5_8_m_bin15	14_8_m_bin12			0.7699
d__Bacteria;p__Proteobacteria;c__Gammaproteobacteria;o__Burkholderiales;f__SG8-39;g__2-12-FULL-64-23;s__		5_8_m_bin29	14_8_m_bin33			0.835
d__Bacteria;p__Proteobacteria;c__Alphaproteobacteria;o__Rhizobiales;f__Methyloligellaceae;g__Methyloceanibacter;s__		5_8_m_bin30	14_8_m_bin41			0.8019
d__Bacteria;p__Actinobacteriota;c__Acidimicrobiia;o__IMCC26256;f__PALSA-555;g__;s__	3_4_m_bin22		14_8_m_bin31	0.7466
d__Bacteria;p__Actinobacteriota;c__Actinomycetia;o__Propionibacteriales;f__Nocardioidaceae;g__;s__	3_4_m_bin23	5_8_m_bin31	14_8_m_bin15	0.7323	0.7408	0.7237
